# Supplementary material for: Association of Elevated Serum Uric Acid with Nerve Conduction Function and Peripheral Neuropathy Stratified by Gender and Age in Type 2 Diabetes Patients
Source: Brain Sci. 2022 Dec 12;12(12):1704. doi: 10.3390/brainsci12121704 (PMC9775627; doi:10.3390/brainsci12121704)
Supplement: Supplementary file 1 [file brainsci-12-01704-s001.zip]

Archive with 1 entries (1 files):
- brainsci-2034447-Supplementary Material.pdf
